# Supplementary material for: SFMetaDB: a comprehensive annotation of mouse RNA splicing factor RNA-Seq datasets
Source: Database (Oxford). 2017 Sep 19;2017:bax071. doi: 10.1093/database/bax071 (PMC5737203; doi:10.1093/database/bax071)
Supplement: Supplementary Data [file bax071_supp_table_s1.xlsx]

## Sheet: Curated datasets
RNA splicing factor	Accession
Cd2bp2	GSE53538
Celf1	GSE56185
Celf1	GSE61890
Celf1	GSE85646
Celf2	GSE61891
Ddx39b	GSE67164
Ddx5	GSE53599
Ddx5	GSE70108
Ddx5	GSE76824
Dhx15	GSE67164
Dyrk1a	GSE67052
Dyrk1a	GSE67960
Eif4a3	GSE85576
Esrp1	GSE64357
Esrp1	GSE76222
Esrp1	GSE81716
Esrp2	GSE64357
Esrp2	GSE81716
Hnrnpa2b1	GSE86043
Hnrnph1	GSE76929
Hnrnpk	GSE57967
Hnrnpk	GSE84386
Hnrnpl	GSE33306
Hnrnpl	GSE57875
Hnrnpu	GSE68178
Jmjd6	GSE40918
Jmjd6	GSE61444
Khdrbs3	GSE70895
Magoh	GSE85576
Malat1	GSE67647
Mbnl1	GSE39911
Mbnl1	GSE60487
Mbnl1	GSE67828
Mbnl1	GSE68890
Mbnl1	GSE79095
Mbnl2	GSE38497
Mbnl2	GSE60487
Mbnl2	GSE67828
Mbnl2	GSE68890
Mbnl2	GSE79095
Mbnl3	GSE46207
Mettl3	GSE53249
Mettl3	GSE61994
Mettl3	GSE61997
Nono	GSE62571
Nova1	GSE69709
Nova1	GSE76294
Nova1	GSE76317
Nova2	GSE69709
Nova2	GSE76294
Nova2	GSE76317
Pabpc1	GSE62001
Pabpc1	GSE67164
Phf5a	GSE86248
Pqbp1	GSE44402
Prmt5	GSE45284
Prmt5	GSE60188
Prmt5	GSE60875
Prmt5	GSE61216
Prmt5	GSE63800
Prmt5	GSE66822
Prmt5	GSE69937
Prmt5	GSE79487
Prmt7	GSE75993
Prpf40a	GSE67164
Ptbp1	GSE65542
Ptbp1	GSE70985
Ptbp1	GSE71075
Ptbp2	GSE51733
Ptbp2	GSE70985
Ptbp2	GSE71075
Qk	GSE79889
Rbfox1	GSE58928
Rbfox1	GSE71916
Rbfox2	GSE54794
Rbfox2	GSE58928
Rbfox3	GSE71916
Rbm10	GSE89270
Rbm17	GSE79020
Rbm8a	GSE85576
Sf3a1	GSE58432
Sf3b1	GSE72790
Sf3b1	GSE85712
Sf3b1	GSE93279
Srrm4	GSE57278
Srrm4	GSE65818
Srrm4	GSE80204
Srsf1	GSE69733
Srsf2	GSE69733
Srsf3	GSE69733
Srsf4	GSE69733
Srsf5	GSE69733
Srsf6	GSE69733
Srsf7	GSE69733
Syncrip	GSE74178
Tardbp	GSE21993
U2af1	GSE66793
U2af1	GSE89834
Xab2	GSE67164
Smn1	GSE56284

## Sheet: Pfam of total SFs
PfamAccession	#RSF	RNA splicing factors (RSFs)	PfamID	Description
PF00076	87	Alyref,Alyref2,Celf1,Celf2,Celf3,Celf4,Dazap1,Hnrnpa1,Hnrnpa2b1,Hnrnpa3,Hnrnpc,Hnrnpf,Hnrnph1,Hnrnpl,Hnrnpll,Hnrnpm,Htatsf1,Ncbp2,Nono,Pabpc1,Ppie,Pspc1,Ptbp1,Ptbp2,Ptbp3,Puf60,Raly,Raver1,Raver2,Rbfox1,Rbfox2,Rbfox3,Rbm10,Rbm11,Rbm15b,Rbm17,Rbm22,Rbm25,Rbm28,Rbm38,Rbm39,Rbm4,Rbm41,Rbm42,Rbm4b,Rbm5,Rbm7,Rbm8a,Rbmx,Rbmx2,Rbmxl1,Rbpms,Rnpc3,Rnps1,Sart3,Scaf8,Sf3b4,Sf3b6,Sfpq,Snrnp35,Snrnp70,Snrpa,S…	RRM_1	RNA recognition motif. (a.k.a. RRM, RBD, or RNP domain)
PF01423	17	Lsm1,Lsm10,Lsm2,Lsm3,Lsm4,Lsm5,Lsm6,Lsm7,Lsm8,Snrpb,Snrpd1,Snrpd2,Snrpd3,Snrpe,Snrpf,Snrpg,Snrpn	LSM	LSM domain
PF00271	14	Ddx1,Ddx20,Ddx39b,Ddx41,Ddx42,Ddx46,Ddx47,Ddx5,Dhx15,Dhx8,Eif4a3,Skiv2l2,Snrnp200,Ttf2	Helicase_C	Helicase conserved C-terminal domain
PF00069	13	Akt2,Cdk12,Cdk13,Clk1,Clk2,Clk3,Clk4,Dyrk1a,Ern1,Prpf4b,Srpk1,Srpk2,Uhmk1	Pkinase	Protein kinase domain
PF00270	12	Ddx1,Ddx20,Ddx39b,Ddx41,Ddx42,Ddx46,Ddx47,Ddx5,Dhx15,Eif4a3,Skiv2l2,Snrnp200	DEAD	DEAD/DEAH box helicase
PF00400	11	Cdc40,Gemin5,Plrg1,Ppwd1,Prpf19,Prpf4,Snrnp40,Strap,Thoc3,Thoc6,Wdr83	WD40	WD domain, G-beta repeat
PF00013	10	Fmr1,Hnrnpk,Khdrbs1,Khdrbs2,Khdrbs3,Khsrp,Nova1,Pcbp1,Pcbp4,Sf1	KH_1	KH domain
PF01585	9	Aggf1,Cherp,Rbm10,Rbm17,Rbm5,Son,Sugp1,Sugp2,Tfip11	G-patch	G-patch domain
PF00642	7	Mbnl1,Mbnl2,U2af1,U2af1l4,Zmat5,Zrsr1,Zrsr2	zf-CCCH	Zinc finger C-x8-C-x5-C-x3-H type (and similar)
PF01805	6	Cherp,Sf3a1,Sfswap,Sugp1,Sugp2,U2surp	Surp	Surp module
PF00012	5	Hspa1a,Hspa1b,Hspa1l,Hspa2,Hspa8	HSP70	Hsp70 protein
PF00098	5	Rbm4,Rbm4b,Sf1,Zcchc8,Zcrb1	zf-CCHC	Zinc knuckle
PF00160	5	Ppie,Ppih,Ppil1,Ppil3,Ppwd1	Pro_isomerase	Cyclophilin type peptidyl-prolyl cis-trans isomerase/CLD
PF00397	5	Pqbp1,Prpf40a,Prpf40b,Tcerg1,Wbp4	WW	WW domain
PF04408	4	Dhx15,Dhx32,Dhx8,Dqx1	HA2	Helicase associated domain (HA2)
PF07717	4	Dhx15,Dhx32,Dhx8,Dqx1	OB_NTP_bind	Oligonucleotide/oligosaccharide-binding (OB)-fold
PF00443	3	Usp39,Usp4,Usp49	UCH	Ubiquitin carboxyl-terminal hydrolase
PF00641	3	Rbm10,Rbm5,Zranb2	zf-RanBP	Zn-finger in Ran binding protein and others
PF01480	3	Prpf3,Rbm25,Srrm1	PWI	PWI domain
PF01846	3	Prpf40a,Prpf40b,Tcerg1	FF	FF domain
PF03194	3	Luc7l,Luc7l2,Luc7l3	LUC7	LUC7 N_terminus
PF06220	3	Snrpc,Wbp4,Zmat5	zf-U1	U1 zinc finger
PF08075	3	Nono,Pspc1,Sfpq	NOPS	NOPS (NUC059) domain
PF12414	3	Rbfox1,Rbfox2,Rbfox3	Fox-1_C	Calcitonin gene-related peptide regulator C terminal
PF16274	3	Khdrbs1,Khdrbs2,Khdrbs3	Qua1	Qua1 domain
PF16568	3	Khdrbs1,Khdrbs2,Khdrbs3	Sam68-YY	Tyrosine-rich domain of Sam68
PF00240	2	Sf3a1,Ubl5	ubiquitin	Ubiquitin family
PF00498	2	Aggf1,Ppp1r8	FHA	FHA domain
PF00622	2	Ddx1,Hnrnpu	SPRY	SPRY domain
PF01974	2	Tsen2,Tsen34	tRNA_int_endo	tRNA intron endonuclease, catalytic C-terminal domain
PF02037	2	Acin1,Hnrnpu	SAP	SAP domain
PF02148	2	Usp39,Usp49	zf-UBP	Zn-finger in ubiquitin-hydrolases and other protein
PF02536	2	Mterf3,Mterf4	mTERF	mTERF
PF02792	2	Magoh,Magohb	Mago_nashi	Mago nashi protein
PF02854	2	Cwc22,Ncbp1	MIF4G	MIF4G domain
PF02966	2	Txnl4a,Txnl4b	DIM1	Mitosis protein DIM1
PF03371	2	Prpf38a,Prpf38b	PRP38	PRP38 family
PF04818	2	Cherp,Scaf8	CTD_bind	RNA polymerase II-binding domain.
PF05063	2	Mettl14,Mettl3	MT-A70	MT-A70
PF06003	2	Smn1,Smndc1	SMN	Survival motor neuron protein (SMN)
PF07744	2	Rbm15b,Spen	SPOC	SPOC domain
PF07842	2	Gcfc2,Tfip11	GCFC	GC-rich sequence DNA-binding factor-like protein
PF08080	2	Hnrnpf,Hnrnph1	zf-RNPHF	RNPHF zinc finger
PF08081	2	Rbmx,Rbmxl1	RBM1CTR	RBM1CTR (NUC064) family
PF08312	2	Srrm2,U2surp	cwf21	cwf21 domain
PF08799	2	Prpf18,Prpf4	PRP4	pre-mRNA processing factor 4 (PRP4) like
PF09750	2	Clasrp,Sfswap	DRY_EERY	Alternative splicing regulator
PF12894	2	Gemin5,Thoc3	ANAPC4_WD40	Anaphase-promoting complex subunit 4 WD40 domain
PF13865	2	Alyref,Alyref2	FoP_duplication	C-terminal duplication domain of Friend of PRMT1
PF00010	1	Myod1	HLH	Helix-loop-helix DNA-binding domain
PF00017	1	Pik3r1	SH2	SH2 domain
PF00046	1	Hmx2	Homeobox	Homeobox domain
PF00149	1	Dbr1	Metallophos	Calcineurin-like phosphoesterase
PF00169	1	Akt2	PH	PH domain
PF00176	1	Ttf2	SNF2_N	SNF2 family N-terminal domain
PF00248	1	Akr1c6	Aldo_ket_red	Aldo/keto reductase family
PF00312	1	Rps13	Ribosomal_S15	Ribosomal protein S15
PF00313	1	Ybx1	CSD	'Cold-shock' DNA-binding domain
PF00337	1	Lgals3	Gal-bind_lectin	Galactoside-binding lectin
PF00433	1	Akt2	Pkinase_C	Protein kinase C terminal domain
PF00439	1	Brdt	Bromodomain	Bromodomain
PF00531	1	Thoc1	Death	Death domain
PF00575	1	Dhx8	S1	S1 RNA binding domain
PF00619	1	Nol3	CARD	Caspase recruitment domain
PF00620	1	Pik3r1	RhoGAP	RhoGAP domain
PF00623	1	Polr2a	RNA_pol_Rpb1_2	RNA polymerase Rpb1, domain 2
PF00658	1	Pabpc1	PABP	Poly-adenylate binding protein, unique domain
PF00679	1	Eftud2	EFG_C	Elongation factor G C-terminus
PF00855	1	Psip1	PWWP	PWWP domain
PF00932	1	Lmntd2	LTD	Lamin Tail Domain
PF01027	1	Tmbim6	Bax1-I	Inhibitor of apoptosis-promoting Bax1
PF01125	1	Bud31	G10	G10 protein
PF01139	1	Rtcb	RtcB	tRNA-splicing ligase RtcB
PF01248	1	Snu13	Ribosomal_L7Ae	Ribosomal protein L7Ae/L30e/S12e/Gadd45 family
PF01283	1	Rps26	Ribosomal_S26e	Ribosomal protein S26e
PF01398	1	Prpf8	JAB	JAB1/Mov34/MPN/PAD-1 ubiquitin protease
PF01586	1	Myod1	Basic	Myogenic Basic domain
PF01798	1	Prpf31	Nop	snoRNA binding domain, fibrillarin
PF01885	1	Trpt1	PTS_2-RNA	RNA 2'-phosphotransferase, Tpt1 / KptA family
PF01951	1	Zbtb8os	Archease	Archease protein family (MTH1598/TM1083)
PF02165	1	Wt1	WT1	Wilm's tumour protein
PF02184	1	Crnkl1	HAT	HAT (Half-A-TPR) repeat
PF02213	1	Cd2bp2	GYF	GYF domain
PF02330	1	C1qbp	MAM33	Mitochondrial glycoprotein
PF02373	1	Jmjd6	JmjC	JmjC domain, hydroxylase
PF02535	1	Slc39a5	Zip	ZIP Zinc transporter
PF02731	1	Snw1	SKIP_SNW	SKIP/SNW domain
PF02778	1	Tsen2	tRNA_int_endo_N	tRNA intron endonuclease, N-terminal domain
PF02840	1	Prpf18	Prp18	Prp18 domain
PF02847	1	Cwc22	MA3	MA3 domain
PF02889	1	Snrnp200	Sec63	Sec63 Brl domain
PF03066	1	Npm1	Nucleoplasmin	Nucleoplasmin/nucleophosmin domain
PF03144	1	Eftud2	GTP_EFTU_D2	Elongation factor Tu domain 2
PF03178	1	Sf3b3	CPSF_A	CPSF A subunit region
PF03343	1	Sart1	SART-1	SART-1 family
PF03367	1	Zpr1	zf-ZPR1	ZPR1 zinc-finger domain
PF03660	1	Phf5a	PHF5	PHF5-like protein
PF03764	1	Eftud2	EFG_IV	Elongation factor G, domain IV
PF04046	1	Zcchc8	PSP	PSP
PF04146	1	Ythdc1	YTH	YT521-B-like domain
PF04564	1	Prpf19	U-box	U-box domain
PF04696	1	Pnn	Pinin_SDK_memA	pinin/SDK/memA/ protein conserved region
PF04697	1	Pnn	Pinin_SDK_N	pinin/SDK conserved region
PF04889	1	Cwc15	Cwf_Cwc_15	Cwf15/Cwc15 cell cycle control protein
PF04983	1	Polr2a	RNA_pol_Rpb1_3	RNA polymerase Rpb1, domain 3
PF04990	1	Polr2a	RNA_pol_Rpb1_7	RNA polymerase Rpb1, domain 7
PF04992	1	Polr2a	RNA_pol_Rpb1_6	RNA polymerase Rpb1, domain 6
PF04997	1	Polr2a	RNA_pol_Rpb1_1	RNA polymerase Rpb1, domain 1
PF04998	1	Polr2a	RNA_pol_Rpb1_5	RNA polymerase Rpb1, domain 5
PF05000	1	Polr2a	RNA_pol_Rpb1_4	RNA polymerase Rpb1, domain 4
PF05001	1	Polr2a	RNA_pol_Rpb1_R	RNA polymerase Rpb1 C-terminal repeat
PF05011	1	Dbr1	DBR1	Lariat debranching enzyme, C-terminal domain
PF05110	1	Aff2	AF-4	AF-4 proto-oncoprotein
PF05253	1	Snrnp48	zf-U11-48K	U11-48K-like CHHC zinc finger
PF05282	1	Aar2	AAR2	AAR2 protein
PF05391	1	Sart3	Lsm_interact	Lsm interaction motif
PF05615	1	Thoc7	THOC7	Tho complex subunit 7
PF05641	1	Fmr1	Agenet	Agenet domain
PF05652	1	Dcps	DcpS	Scavenger mRNA decapping enzyme (DcpS) N-terminal
PF05700	1	Bcas2	BCAS2	Breast carcinoma amplified sequence 2 (BCAS2)
PF06229	1	Frg1	FRG1	FRG1-like domain
PF06246	1	Isy1	Isy1	Isy1-like splicing family
PF06337	1	Usp4	DUSP	DUSP domain
PF06372	1	Gemin6	Gemin6	Gemin6 protein
PF06424	1	Prpf6	PRP1_N	PRP1 splicing factor, N-terminal
PF06479	1	Ern1	Ribonuc_2-5A	Ribonuclease 2-5A
PF06544	1	Prpf3	DUF1115	Protein of unknown function (DUF1115)
PF06743	1	Fastk	FAST_1	FAST kinase-like protein, subdomain 1
PF06807	1	Clp1	Clp1	Pre-mRNA cleavage complex II protein Clp1
PF06839	1	Ttf2	zf-GRF	GRF zinc finger
PF07093	1	Ecd	SGT1	SGT1 protein
PF07189	1	Sf3b5	SF3b10	Splicing factor 3B subunit 10 (SF3b10)
PF08061	1	Ddx5	P68HR	P68HR (NUC004) repeat
PF08067	1	Hnrnpk	ROKNT	ROKNT (NUC014) domain
PF08069	1	Rps13	Ribosomal_S13_N	Ribosomal S13/S15 N-terminal domain
PF08082	1	Prpf8	PRO8NT	PRO8NT (NUC069), PrP8 N-terminal domain
PF08083	1	Prpf8	PROCN	PROCN (NUC071) domain
PF08084	1	Prpf8	PROCT	PROCT (NUC072) domain
PF08148	1	Skiv2l2	DSHCT	DSHCT (NUC185) domain
PF08216	1	Ctnnbl1	CTNNBL	Catenin-beta-like, Arm-motif containing nuclear
PF08231	1	Syf2	SYF2	SYF2 splicing factor
PF08315	1	Ccdc12	cwf18	cwf18 pre-mRNA splicing factor
PF08368	1	Fastk	FAST_2	FAST kinase-like protein, subdomain 2
PF08373	1	Fastk	RAP	RAP domain
PF08572	1	Prpf3	PRP3	pre-mRNA processing factor 3 (PRP3)
PF08606	1	Prpf19	Prp19	Prp19/Pso4-like
PF08648	1	Snrnp27	DUF1777	Protein of unknown function (DUF1777)
PF08662	1	Thoc3	eIF2A	Eukaryotic translation initiation factor eIF2A
PF08711	1	Iws1	Med26	TFIIS helical bundle-like domain
PF08920	1	Sf3b1	SF3b1	Splicing factor 3B subunit 1
PF09005	1	Khsrp	DUF1897	Domain of unknown function (DUF1897)
PF09088	1	Ncbp1	MIF4G_like	MIF4G like
PF09090	1	Ncbp1	MIF4G_like_2	MIF4G like
PF09184	1	Ppp4r2	PPP4R2	PPP4R2
PF09405	1	Casc3	Btz	CASC3/Barentsz eIF4AIII binding
PF09429	1	Wbp11	Wbp11	WW domain binding protein 11
PF09631	1	Tsen15	Sen15	Sen15 protein
PF09732	1	Cactin	CactinC_cactus	Cactus-binding C-terminus of cactin protein
PF09745	1	Nsrp1	DUF2040	Coiled-coil domain-containing protein 55 (DUF2040)
PF09749	1	Usb1	HVSL	Uncharacterised conserved protein
PF09751	1	Dgcr14	Es2	Nuclear protein Es2
PF09766	1	Thoc5	FimP	Fms-interacting protein
PF09785	1	Prpf31	Prp31_C	Prp31 C terminal domain
PF10197	1	Cir1	Cir_N	N-terminal domain of CBF1 interacting co-repressor CIR
PF10312	1	Cactin	Cactin_mid	Conserved mid region of cactin
PF10500	1	Arl6ip4	SR-25	Nuclear RNA-splicing-associated protein
PF10596	1	Prpf8	U6-snRNA_bdg	U6-snRNA interacting domain of PrP8
PF10597	1	Prpf8	U5_2-snRNA_bdg	U5-snRNA binding site 2 of PrP8
PF10598	1	Prpf8	RRM_4	RNA recognition motif of the spliceosomal PrP8
PF11095	1	Gemin7	Gemin7	Gem-associated protein 7 (Gemin7)
PF11262	1	Thoc2	Tho2	Transcription factor/nuclear export subunit protein 2
PF11467	1	Psip1	LEDGF	Lens epithelium-derived growth factor (LEDGF)
PF11532	1	Hnrnpm	HnRNP_M	Heterogeneous nuclear ribonucleoprotein M
PF11627	1	Hnrnpa1	HnRNPA1	Nuclear factor hnRNPA1
PF11708	1	Slu7	Slu7	Pre-mRNA splicing Prp18-interacting factor
PF11732	1	Thoc2	Thoc2	Transcription- and export-related complex subunit
PF11831	1	Cdc5l	Myb_Cef	pre-mRNA splicing factor component
PF11931	1	Sf3a3	DUF3449	Domain of unknown function (DUF3449)
PF11957	1	Thoc1	efThoc1	THO complex subunit 1 transcription elongation factor
PF12108	1	Sf3a3	SF3a60_bindingd	Splicing factor SF3a60 binding domain
PF12134	1	Prpf8	PRP8_domainIV	PRP8 domain IV core
PF12171	1	Zmat2	zf-C2H2_jaz	Zinc-finger double-stranded RNA-binding
PF12220	1	Snrnp70	U1snRNP70_N	U1 small nuclear ribonucleoprotein of 70kDa MW N terminal
PF12230	1	Sf3a1	PRP21_like_P	Pre-mRNA splicing factor PRP21 like protein
PF12232	1	Myod1	Myf5	Myogenic determination factor 5
PF12235	1	Fmr1	FXMRP1_C_core	Fragile X-related 1 protein core C terminal
PF12457	1	Tfip11	TIP_N	Tuftelin interacting protein N terminal
PF12871	1	Prpf38a	PRP38_assoc	Pre-mRNA-splicing factor 38-associated hydrophilic C-term
PF12928	1	Tsen54	tRNA_int_end_N2	tRNA-splicing endonuclease subunit sen54 N-term
PF13181	1	Xab2	TPR_8	Tetratricopeptide repeat
PF13234	1	Skiv2l2	rRNA_proc-arch	rRNA-processing arch domain
PF13538	1	Helb	UvrD_C_2	UvrD-like helicase C-terminal domain
PF14443	1	Ccar2	DBC1	DBC1
PF14444	1	Ccar2	S1-like	S1-like
PF14492	1	Eftud2	EFG_II	Elongation Factor G, domain II
PF14836	1	Usp4	Ubiquitin_3	Ubiquitin-like domain
PF15230	1	Srrm4	SRRM_C	Serine/arginine repetitive matrix protein C-terminus
PF15348	1	Gemin8	GEMIN8	Gemini of Cajal bodies-associated protein 8
PF15440	1	Thrap3	THRAP3_BCLAF1	THRAP3/BCLAF1 family
PF15519	1	Rbm39	RBM39linker	linker between RRM2 and RRM3 domains in RBM39 protein
PF15803	1	Scnm1	zf-SCNM1	Zinc-finger of sodium channel modifier 1
PF15805	1	Scnm1	SCNM1_acidic	Acidic C-terminal region of sodium channel modifier 1 SCNM1
PF16004	1	Eftud2	EFTUD2	116 kDa U5 small nuclear ribonucleoprotein component N-terminus
PF16098	1	Fmr1	FXMR_C2	Fragile X-related mental retardation protein C-terminal region 2
PF16134	1	Thoc2	THOC2_N	THO complex subunit 2 N-terminus
PF16275	1	Sf1	SF1-HH	Splicing factor 1 helix-hairpin domain
PF16276	1	Npm1	NPM1-C	Nucleophosmin C-terminal domain
PF16294	1	Acin1	RSB_motif	RNSP1-SAP18 binding (RSB) motif
PF16399	1	Aqr	Aquarius_N	Intron-binding protein aquarius N-terminus
PF16454	1	Pik3r1	PI3K_P85_iSH2	Phosphatidylinositol 3-kinase regulatory subunit P85 inter-SH2 domain
PF16573	1	Clp1	CLP1_N	N-terminal beta-sandwich domain of polyadenylation factor
PF16575	1	Clp1	CLP1_P	mRNA cleavage and polyadenylation factor CLP1 P-loop
PF16835	1	Sf3a2	SF3A2	Pre-mRNA-splicing factor SF3a complex subunit 2 (Prp11)
PF16837	1	Sf3a3	SF3A3	Pre-mRNA-splicing factor SF3A3, of SF3a complex, Prp9
PF17035	1	Brdt	BET	Bromodomain extra-terminal - transcription regulation
PF17098	1	Wtap	Wtap	WTAP/Mum2p family
PF17105	1	Brdt	BRD4_CDT	C-terminal domain of bromodomain protein 4

## Sheet: Pfam of curated SFs
PfamAccession	#RSF	RNA splicing factors (RSFs)	PfamID	Description
PF00076	25	Celf1,Celf2,Hnrnpa2b1,Hnrnph1,Hnrnpl,Nono,Pabpc1,Ptbp1,Ptbp2,Rbfox1,Rbfox2,Rbfox3,Rbm10,Rbm17,Rbm8a,Srsf1,Srsf2,Srsf3,Srsf4,Srsf5,Srsf6,Srsf7,Syncrip,Tardbp,U2af1	RRM_1	RNA recognition motif. (a.k.a. RRM, RBD, or RNP domain)
PF00270	4	Ddx39b,Ddx5,Dhx15,Eif4a3	DEAD	DEAD/DEAH box helicase
PF00271	4	Ddx39b,Ddx5,Dhx15,Eif4a3	Helicase_C	Helicase conserved C-terminal domain
PF00013	3	Hnrnpk,Khdrbs3,Nova1	KH_1	KH domain
PF00642	3	Mbnl1,Mbnl2,U2af1	zf-CCCH	Zinc finger C-x8-C-x5-C-x3-H type (and similar)
PF12414	3	Rbfox1,Rbfox2,Rbfox3	Fox-1_C	Calcitonin gene-related peptide regulator C terminal
PF00397	2	Pqbp1,Prpf40a	WW	WW domain
PF01585	2	Rbm10,Rbm17	G-patch	G-patch domain
PF00069	1	Dyrk1a	Pkinase	Protein kinase domain
PF00240	1	Sf3a1	ubiquitin	Ubiquitin family
PF00622	1	Hnrnpu	SPRY	SPRY domain
PF00641	1	Rbm10	zf-RanBP	Zn-finger in Ran binding protein and others
PF00658	1	Pabpc1	PABP	Poly-adenylate binding protein, unique domain
PF01805	1	Sf3a1	Surp	Surp module
PF01846	1	Prpf40a	FF	FF domain
PF02037	1	Hnrnpu	SAP	SAP domain
PF02213	1	Cd2bp2	GYF	GYF domain
PF02373	1	Jmjd6	JmjC	JmjC domain, hydroxylase
PF02792	1	Magoh	Mago_nashi	Mago nashi protein
PF03660	1	Phf5a	PHF5	PHF5-like protein
PF04408	1	Dhx15	HA2	Helicase associated domain (HA2)
PF05063	1	Mettl3	MT-A70	MT-A70
PF06003	1	Smn1	SMN	Survival motor neuron protein (SMN)
PF07717	1	Dhx15	OB_NTP_bind	Oligonucleotide/oligosaccharide-binding (OB)-fold
PF08061	1	Ddx5	P68HR	P68HR (NUC004) repeat
PF08067	1	Hnrnpk	ROKNT	ROKNT (NUC014) domain
PF08075	1	Nono	NOPS	NOPS (NUC059) domain
PF08080	1	Hnrnph1	zf-RNPHF	RNPHF zinc finger
PF08920	1	Sf3b1	SF3b1	Splicing factor 3B subunit 1
PF12230	1	Sf3a1	PRP21_like_P	Pre-mRNA splicing factor PRP21 like protein
PF13181	1	Xab2	TPR_8	Tetratricopeptide repeat
PF15230	1	Srrm4	SRRM_C	Serine/arginine repetitive matrix protein C-terminus
PF16274	1	Khdrbs3	Qua1	Qua1 domain
PF16568	1	Khdrbs3	Sam68-YY	Tyrosine-rich domain of Sam68

## Sheet: Mouse models of total SFs
RNA splicing factor (RSF)	Strain/Stock	Allele ID	Allele Symbol	MGI Gene ID
Ahnak	B6.129S1-Ahnak<tm1Vtm>/J	MGI:3040870	Ahnak<tm1Vtm>	MGI:1316648
Akt2	B6.129-Akt2<tm1.1Mbb> Ldlr<tm1Her>/J	MGI:2158456	Akt2<tm1.1Mbb>	MGI:104874
Akt2	B6.129-Akt2<tm1.2Mbb>/J	MGI:4889113	Akt2<tm1.2Mbb>	MGI:104874
Akt2	B6.129P2(Cg)-Akt2<tm1.1Mbb>/J	MGI:2158456	Akt2<tm1.1Mbb>	MGI:104874
Ccar2	B6.129P2-Ccar2<Gt(XN876)Byg>/J	MGI:4129528	Ccar2<Gt(XN876)Byg>	MGI:2444228
Celf4	129S1.129(Cg)-Celf4<tm1.1Frk>/Frk	MGI:5425629	Celf4<tm1.1Frk>	MGI:1932407
Celf4	B6.129-Celf4<tm1.1Frk>/Frk	MGI:5425629	Celf4<tm1.1Frk>	MGI:1932407
Celf4	C57BL/6J-Celf4<Ff>/Frk	MGI:3037035	Celf4<Ff>	MGI:1932407
Clns1a	B6.129P2-Clns1a<tm1Kwn>/J	MGI:1934011	Clns1a<tm1Kwn>	MGI:109638
Dyrk1a	C57BL/6-Dyrk1a<tm1Jdc>/J	MGI:5648391	Dyrk1a<tm1Jdc>	MGI:1330299
Fastk	B6.129S6(FVB)-Fastk<tm1.1Andp>/J	MGI:4461026	Fastk<tm1.1Andp>	MGI:1913837
Fmr1	B6.129-Fmr1<tm1Rbd>/J		Fmr1	MGI:95564
Fmr1	B6.129-Fmr1<tm1Rbd>/J	MGI:3840615	Fmr1<tm1Rbd>	MGI:95564
Fmr1	B6.129P2-Fmr1<tm1Cgr>/J	MGI:1857169	Fmr1<tm1Cgr>	MGI:95564
Fmr1	FVB.129-Fmr1<tm1Rbd>/J		Fmr1	MGI:95564
Fmr1	FVB.129-Fmr1<tm1Rbd>/J	MGI:3840615	Fmr1<tm1Rbd>	MGI:95564
Fmr1	FVB.129P2(B6)-Fmr1<tm1Cgr>/J	MGI:1857169	Fmr1<tm1Cgr>	MGI:95564
Fmr1	FVB.129P2-Pde6b<+> Tyr<c-ch> Fmr1<tm1Cgr>/J	MGI:1857169	Fmr1<tm1Cgr>	MGI:95564
Fmr1	FVB;129P-Fmr1<tm1Cgr>/J	MGI:1857169	Fmr1<tm1Cgr>	MGI:95564
Fmr1	STOCK Fmr1<tm2Cgr>/DlnJ	MGI:2451086	Fmr1<tm2Cgr>	MGI:95564
Hspa1a	FVB/NJ-Tg(Hspa1a-luc,-EGFP)2Chco/J		Hspa1a	MGI:96244
Hspa1a	FVB/NJ-Tg(Hspa1a-luc,-EGFP)2Chco/J	MGI:4430500	Tg(Hspa1a-luc,-EGFP)2Chco	MGI:96244
Hspa1b	STOCK Tg(TCF/Lef1-HIST1H2BB/EGFP)61Hadj/J		Hspa1b	MGI:99517
Hspa1b	STOCK Tg(TCF/Lef1-HIST1H2BB/EGFP)61Hadj/J	MGI:4881498	Tg(TCF/Lef1-HIST1H2BB/EGFP)61Hadj	MGI:99517
Hspa2	B6.129P2-Hspa2<tm1Dix>/J	MGI:2447605	Hspa2<tm1Dix>	MGI:96243
Hspa2	C57BL/6-Tg(Hspa2-cre)1Eddy/J		Hspa2	MGI:96243
Hspa2	C57BL/6-Tg(Hspa2-cre)1Eddy/J	MGI:3843498	Tg(Hspa2-cre)1Eddy	MGI:96243
Hspa2	C57BL/6-Tg(Hspa2-hrGFP)F32Eddy/J		Hspa2	MGI:96243
Hspa2	C57BL/6-Tg(Hspa2-hrGFP)F32Eddy/J	MGI:5568248	Tg(Hspa2-hrGFP)F32Eddy	MGI:96243
Jmjd6	B6.129S6-Jmjd6<tm1Flv>/J	MGI:2686850	Jmjd6<tm1Flv>	MGI:1858910
Khdrbs1	B6.129(C)-Khdrbs1<tm1Rchd>/J	MGI:3692384	Khdrbs1<tm1Rchd>	MGI:893579
Khdrbs2	B6.129S(Cg)-Khdrbs2<tm1.1Schei>/J	MGI:5568964	Khdrbs2<tm1.1Schei>	MGI:2159649
Khdrbs3	B6.129S6(Cg)-Khdrbs3<tm1.1Schei>/J	MGI:5708046	Khdrbs3<tm1.1Schei>	MGI:1313312
Lgals3	B6.Cg-Lgals3<tm1Poi> Lgals1<tm1Rob>/J	MGI:2183057	Lgals3<tm1Poi>	MGI:96778
Lgals3	B6.Cg-Lgals3<tm1Poi>/J	MGI:2183057	Lgals3<tm1Poi>	MGI:96778
Myod1	B6;129-Myod1<tm1.1(cre/ERT,TVA)Gcg>/J	MGI:5547828	Myod1<tm1.1(cre/ERT,TVA)Gcg>	MGI:97275
Myod1	C.129S4-Myod1<tm1Jae>/J	MGI:1857221	Myod1<tm1Jae>	MGI:97275
Myod1	FVB.Cg-Myod1<tm2.1(icre)Glh>/J	MGI:3840216	Myod1<tm2.1(icre)Glh>	MGI:97275
Myod1	STOCK Myod1<tm1.1(cre/ERT2)Lepr>/J	MGI:5620011	Myod1<tm1.1(cre/ERT2)Lepr>	MGI:97275
Ncbp2	C57BL/6NJ-Ncbp2<em1J>/J	MGI:5789874	Ncbp2<em1J>	MGI:1915342
Pik3r1	STOCK Pik3r1<tm1Lca>/J	MGI:3607981	Pik3r1<tm1Lca>	MGI:97583
Polr2a	B6;129S6-Polr2a<tm1(CAG-GCaMP5g,-tdTomato)Tvrd>/J	MGI:5560335	Polr2a<tm1(CAG-GCaMP5g,-tdTomato)Tvrd>	MGI:98086
Polr2a	FVB/N-Morc1<Tg(Tyr)1Az>/J		Polr2a	MGI:98086
Polr2a	FVB/N-Morc1<Tg(Tyr)1Az>/J	MGI:1857787	Morc1<Tg(Tyr)1Az>	MGI:98086
Prpf4b	C57BL/6NJ-Prpf4b<em1J>/J	MGI:5779705	Prpf4b<em1J>	MGI:109584
Ptbp2	B6;129S-Ptbp2<tm1.1Dblk>/J	MGI:5607602	Ptbp2<tm1.1Dblk>	MGI:1860489
Qk	B6.Cg-Qk<qk-2J>/GrsrJ	MGI:3575120	Qk<qk-2J>	MGI:97837
Qk	B6.Cg-T<2J> +/+ Qk<qk-v>/J	MGI:1856539	Qk<qk-v>	MGI:97837
Qk	B6C3Fe a/a-Qk<qk-v>/J	MGI:1856539	Qk<qk-v>	MGI:97837
Rbfox1	B6.129S2-Rbfox1<tm1.1Dblk>/J	MGI:4838179	Rbfox1<tm1.1Dblk>	MGI:1926224
Rbfox2	B6.129S2-Rbfox2<tm1.1Dblk>/J	MGI:4838182	Rbfox2<tm1.1Dblk>	MGI:1933973
Rbm22	B6N(Cg)-Rbm22<tm1.1(KOMP)Vlcg>/2J	MGI:5750474	Rbm22<tm1.1(KOMP)Vlcg>	MGI:1914060
Sart1	B6N(Cg)-Sart1<tm1.1(KOMP)Vlcg>/J	MGI:5705870	Sart1<tm1.1(KOMP)Vlcg>	MGI:1309453
Smn1	B6.129(C)-Smn1<tm1.1Jme>/J	MGI:2384155	Smn1<tm1.1Jme>	MGI:109257
Smn1	B6.129-Smn1<tm1Jme>/J	MGI:2384151	Smn1<tm1Jme>	MGI:109257
Smn1	B6.129-Smn1<tm4(SMN2)Mrph>/J	MGI:3794200	Smn1<tm4(SMN2)Mrph>	MGI:109257
Smn1	B6.129-Smn1<tm5(Smn1/SMN2)Mrph>/J		Smn1	MGI:109257
Smn1	B6.129-Smn1<tm5(Smn1/SMN2)Mrph>/J	MGI:3794202	Smn1<tm5(Smn1/SMN2)Mrph>	MGI:109257
Smn1	B6.129-Smn1<tm6(SMN2)Mrph>/J	MGI:3846546	Smn1<tm6(SMN2)Mrph>	MGI:109257
Smn1	B6.Cg-Grm7<Tg(SMN2)89Ahmb> Smn1<tm1Msd> Tg(SMN1*A2G)2023Ahmb/J	MGI:2183946	Smn1<tm1Msd>	MGI:109257
Smn1	B6.Cg-Grm7<Tg(SMN2)89Ahmb> Smn1<tm1Msd> Tg(SMN2*delta7)4299Ahmb/J	MGI:2183946	Smn1<tm1Msd>	MGI:109257
Smn1	B6.Cg-Grm7<Tg(SMN2)89Ahmb> Smn1<tm1Msd>/J	MGI:2183946	Smn1<tm1Msd>	MGI:109257
Smn1	B6.Cg-Smn1<tm2Mrph>/J	MGI:3794065	Smn1<tm2Mrph>	MGI:109257
Smn1	B6.Cg-Smn1<tm3(SMN2/Smn1)Mrph>/J	MGI:3794199	Smn1<tm3(SMN2/Smn1)Mrph>	MGI:109257
Smn1	B6.Cg-Tg(SMN2)11Tro Smn1<tm1Msd>/J	MGI:2183946	Smn1<tm1Msd>	MGI:109257
Smn1	B6.Cg-Tg(SMN2)11Tro Tg(SMN2)46Tro Smn1<tm1Msd>/J	MGI:2183946	Smn1<tm1Msd>	MGI:109257
Smn1	B6.Cg-Tg(SMN2)46Tro Smn1<tm1Msd>/J	MGI:2183946	Smn1<tm1Msd>	MGI:109257
Smn1	B6;129-Smn1<tm2Mrph>/J	MGI:3794065	Smn1<tm2Mrph>	MGI:109257
Smn1	B6;129-Smn1<tm4(SMN2)Mrph>/J	MGI:3794200	Smn1<tm4(SMN2)Mrph>	MGI:109257
Smn1	B6;129-Smn1<tm5(Smn1/SMN2)Mrph>/J		Smn1	MGI:109257
Smn1	B6;129-Smn1<tm5(Smn1/SMN2)Mrph>/J	MGI:3794202	Smn1<tm5(Smn1/SMN2)Mrph>	MGI:109257
Smn1	B6;129-Smn1<tm6(SMN2)Mrph>/J	MGI:3846546	Smn1<tm6(SMN2)Mrph>	MGI:109257
Smn1	FVB.129(B6)-Smn1<tm1Jme>/J	MGI:2384151	Smn1<tm1Jme>	MGI:109257
Smn1	FVB.129(B6)-Smn1<tm4(SMN2)Mrph>/J	MGI:3794200	Smn1<tm4(SMN2)Mrph>	MGI:109257
Smn1	FVB.129(B6)-Smn1<tm5(Smn1/SMN2)Mrph>/J		Smn1	MGI:109257
Smn1	FVB.129(B6)-Smn1<tm5(Smn1/SMN2)Mrph>/J	MGI:3794202	Smn1<tm5(Smn1/SMN2)Mrph>	MGI:109257
Smn1	FVB.129P2-Smn1<tm1Msd>/J	MGI:2183946	Smn1<tm1Msd>	MGI:109257
Smn1	FVB.Cg-Grm7<Tg(SMN2)89Ahmb> Smn1<tm1Msd> Tg(ACTA1-SMN)69Ahmb/J	MGI:2183946	Smn1<tm1Msd>	MGI:109257
Smn1	FVB.Cg-Grm7<Tg(SMN2)89Ahmb> Smn1<tm1Msd> Tg(S100B-EGFP)1Wjt Tg(SMN2*delta7)4299Ahmb/J	MGI:2183946	Smn1<tm1Msd>	MGI:109257
Smn1	FVB.Cg-Grm7<Tg(SMN2)89Ahmb> Smn1<tm1Msd> Tg(SMN1*A2G)2023Ahmb/2J	MGI:2183946	Smn1<tm1Msd>	MGI:109257
Smn1	FVB.Cg-Grm7<Tg(SMN2)89Ahmb> Smn1<tm1Msd> Tg(SMN1*A2G)2023Ahmb/J	MGI:2183946	Smn1<tm1Msd>	MGI:109257
Smn1	FVB.Cg-Grm7<Tg(SMN2)89Ahmb> Smn1<tm1Msd> Tg(SMN2*A111G)588Ahmb/J	MGI:2183946	Smn1<tm1Msd>	MGI:109257
Smn1	FVB.Cg-Grm7<Tg(SMN2)89Ahmb> Smn1<tm1Msd> Tg(SMN2*A111G)591Ahmb/J	MGI:2183946	Smn1<tm1Msd>	MGI:109257
Smn1	FVB.Cg-Grm7<Tg(SMN2)89Ahmb> Smn1<tm1Msd> Tg(SMN2*delta7)4299Ahmb/2J	MGI:2183946	Smn1<tm1Msd>	MGI:109257
Smn1	FVB.Cg-Grm7<Tg(SMN2)89Ahmb> Smn1<tm1Msd> Tg(SMN2*delta7)4299Ahmb/J	MGI:2183946	Smn1<tm1Msd>	MGI:109257
Smn1	FVB.Cg-Grm7<Tg(SMN2)89Ahmb> Smn1<tm1Msd>/2J	MGI:2183946	Smn1<tm1Msd>	MGI:109257
Smn1	FVB.Cg-Grm7<Tg(SMN2)89Ahmb> Smn1<tm1Msd>/J	MGI:2183946	Smn1<tm1Msd>	MGI:109257
Smn1	FVB.Cg-Grm7<Tg(SMN2)89Ahmb> Smn1<tm1Msd>/Smn1<tm5(Smn1/SMN2)Mrph>/J		Smn1	MGI:109257
Smn1	FVB.Cg-Grm7<Tg(SMN2)89Ahmb> Smn1<tm1Msd>/Smn1<tm5(Smn1/SMN2)Mrph>/J	MGI:2183946	Smn1<tm1Msd>	MGI:109257
Smn1	FVB.Cg-Grm7<Tg(SMN2)89Ahmb> Smn1<tm1Msd>/Smn1<tm5(Smn1/SMN2)Mrph>/J	MGI:3794202	Smn1<tm5(Smn1/SMN2)Mrph>	MGI:109257
Smn1	FVB.Cg-Smn1<tm1Hung> Tg(SMN2)2Hung/J	MGI:2383990	Smn1<tm1Hung>	MGI:109257
Smn1	FVB.Cg-Smn1<tm1Msd> Tg(SMN2)566Ahmb/J	MGI:2183946	Smn1<tm1Msd>	MGI:109257
Smn1	FVB.Cg-Smn1<tm2Mrph>/J	MGI:3794065	Smn1<tm2Mrph>	MGI:109257
Smn1	FVB.Cg-Smn1<tm3(SMN2/Smn1)Mrph>/J	MGI:3794199	Smn1<tm3(SMN2/Smn1)Mrph>	MGI:109257
Smn1	FVB.Cg-Smn1<tm6(SMN2)Mrph>/J	MGI:3846546	Smn1<tm6(SMN2)Mrph>	MGI:109257
Smn1	FVB/N-Tg(149m19)M141Kunst/J		Smn1	MGI:109257
Smn1	FVB/N-Tg(149m19)M141Kunst/J	MGI:5288397	Tg(149m19)M141Kunst	MGI:109257
Smn1	STOCK Grm7<Tg(SMN2)89Ahmb> Smn1<tm1Msd> Tg(ACTA1-SMN)63Ahmb/J	MGI:2183946	Smn1<tm1Msd>	MGI:109257
Smn1	STOCK Grm7<Tg(SMN2)89Ahmb> Smn1<tm1Msd> Tg(H2-K1-tsA58)6Kio Tg(SMN2*delta7)4299Ahmb/J	MGI:2183946	Smn1<tm1Msd>	MGI:109257
Smn1	STOCK Grm7<Tg(SMN2)89Ahmb> Smn1<tm1Msd> Tg(Hlxb9-GFP)1Tmj/J	MGI:2183946	Smn1<tm1Msd>	MGI:109257
Smn1	STOCK Grm7<Tg(SMN2)89Ahmb> Smn1<tm1Msd> Tg(Prnp-SMN)92Ahmb/J	MGI:2183946	Smn1<tm1Msd>	MGI:109257
Smn1	STOCK Grm7<Tg(SMN2)89Ahmb> Smn1<tm1Msd> Tg(SMN1-SMN2*)16Cll/CllJ	MGI:2183946	Smn1<tm1Msd>	MGI:109257
Smn1	STOCK Grm7<Tg(SMN2)89Ahmb> Smn1<tm3(SMN2/Smn1)Mrph> Tg(CAG-cre/Esr1*)5Amc Tg(SMN2*delta7)4299Ahmb/J	MGI:3794199	Smn1<tm3(SMN2/Smn1)Mrph>	MGI:109257
Smn1	STOCK Grm7<Tg(SMN2)89Ahmb> Smn1<tm3(SMN2/Smn1)Mrph> Tg(SMN2*delta7)4299Ahmb/J	MGI:3794199	Smn1<tm3(SMN2/Smn1)Mrph>	MGI:109257
Smn1	STOCK Mnx1<tm4(cre)Tmj> Grm7<Tg(SMN2)89Ahmb> Smn1<tm1Msd> Tg(SMN2*delta7)4299Ahmb/J	MGI:2183946	Smn1<tm1Msd>	MGI:109257
Snrpn	B6.129-Snrpn<tm2Cbr>/J	MGI:2155245	Snrpn<tm2Cbr>	MGI:98347
Snrpn	B6.129S1-Snrpn<tm2.1Kaj>/J	MGI:5140864	Snrpn<tm2.1Kaj>	MGI:98347
Srsf1	B6;129S4-Srsf1<tm1Xdfu>/J	MGI:3530151	Srsf1<tm1Xdfu>	MGI:98283
Srsf2	B6;129S4-Srsf2<tm1Xdfu>/J	MGI:3036846	Srsf2<tm1Xdfu>	MGI:98284
Srsf2	B6J.B6NTac(SJL)-Srsf2<tm1.1Oaw>/J	MGI:5694699	Srsf2<tm1.1Oaw>	MGI:98284
Strap	B6.129S4-Strap<Gt(ROSA)71Sor>/J	MGI:3526891	Strap<Gt(ROSA)71Sor>	MGI:1329037
Tardbp	B6(C3H)-Tardbp<m1H>/J	MGI:5575763	Tardbp<m1H>	MGI:2387629
Tardbp	B6;129P2-Tardbp<Gt(RRB030)Byg>/J	MGI:4126090	Tardbp<Gt(RRB030)Byg>	MGI:2387629
Tcerg1	C57BL/6NJ-Tcerg1<em1J>/J	MGI:5775646	Tcerg1<em1J>	MGI:1926421
Tia1	B6.129S2(C)-Tia1<tm1Andp>/J	MGI:3037091	Tia1<tm1Andp>	MGI:107914
Wt1	B6.129S4-Wt1<tm1Jae>/J	MGI:1857268	Wt1<tm1Jae>	MGI:98968
Wt1	B6;129S4-Wt1<tm1Jae>/J	MGI:1857268	Wt1<tm1Jae>	MGI:98968
Wt1	STOCK Wt1<tm1(EGFP/cre)Wtp>/J	MGI:3801681	Wt1<tm1(EGFP/cre)Wtp>	MGI:98968
Wt1	STOCK Wt1<tm2(cre/ERT2)Wtp>/J	MGI:3801682	Wt1<tm2(cre/ERT2)Wtp>	MGI:98968

## Sheet: Mouse models of curated SFs
RNA splicing factor (RSF)	Strain/Stock	Allele ID	Allele Symbol	MGI Gene ID
Dyrk1a	C57BL/6-Dyrk1a<tm1Jdc>/J	MGI:5648391	Dyrk1a<tm1Jdc>	MGI:1330299
Jmjd6	B6.129S6-Jmjd6<tm1Flv>/J	MGI:2686850	Jmjd6<tm1Flv>	MGI:1858910
Khdrbs3	B6.129S6(Cg)-Khdrbs3<tm1.1Schei>/J	MGI:5708046	Khdrbs3<tm1.1Schei>	MGI:1313312
Ptbp2	B6;129S-Ptbp2<tm1.1Dblk>/J	MGI:5607602	Ptbp2<tm1.1Dblk>	MGI:1860489
Qk	B6.Cg-Qk<qk-2J>/GrsrJ	MGI:3575120	Qk<qk-2J>	MGI:97837
Qk	B6.Cg-T<2J> +/+ Qk<qk-v>/J	MGI:1856539	Qk<qk-v>	MGI:97837
Qk	B6C3Fe a/a-Qk<qk-v>/J	MGI:1856539	Qk<qk-v>	MGI:97837
Rbfox1	B6.129S2-Rbfox1<tm1.1Dblk>/J	MGI:4838179	Rbfox1<tm1.1Dblk>	MGI:1926224
Rbfox2	B6.129S2-Rbfox2<tm1.1Dblk>/J	MGI:4838182	Rbfox2<tm1.1Dblk>	MGI:1933973
Smn1	B6.129(C)-Smn1<tm1.1Jme>/J	MGI:2384155	Smn1<tm1.1Jme>	MGI:109257
Smn1	B6.129-Smn1<tm1Jme>/J	MGI:2384151	Smn1<tm1Jme>	MGI:109257
Smn1	B6.129-Smn1<tm4(SMN2)Mrph>/J	MGI:3794200	Smn1<tm4(SMN2)Mrph>	MGI:109257
Smn1	B6.129-Smn1<tm5(Smn1/SMN2)Mrph>/J		Smn1	MGI:109257
Smn1	B6.129-Smn1<tm5(Smn1/SMN2)Mrph>/J	MGI:3794202	Smn1<tm5(Smn1/SMN2)Mrph>	MGI:109257
Smn1	B6.129-Smn1<tm6(SMN2)Mrph>/J	MGI:3846546	Smn1<tm6(SMN2)Mrph>	MGI:109257
Smn1	B6.Cg-Grm7<Tg(SMN2)89Ahmb> Smn1<tm1Msd> Tg(SMN1*A2G)2023Ahmb/J	MGI:2183946	Smn1<tm1Msd>	MGI:109257
Smn1	B6.Cg-Grm7<Tg(SMN2)89Ahmb> Smn1<tm1Msd> Tg(SMN2*delta7)4299Ahmb/J	MGI:2183946	Smn1<tm1Msd>	MGI:109257
Smn1	B6.Cg-Grm7<Tg(SMN2)89Ahmb> Smn1<tm1Msd>/J	MGI:2183946	Smn1<tm1Msd>	MGI:109257
Smn1	B6.Cg-Smn1<tm2Mrph>/J	MGI:3794065	Smn1<tm2Mrph>	MGI:109257
Smn1	B6.Cg-Smn1<tm3(SMN2/Smn1)Mrph>/J	MGI:3794199	Smn1<tm3(SMN2/Smn1)Mrph>	MGI:109257
Smn1	B6.Cg-Tg(SMN2)11Tro Smn1<tm1Msd>/J	MGI:2183946	Smn1<tm1Msd>	MGI:109257
Smn1	B6.Cg-Tg(SMN2)11Tro Tg(SMN2)46Tro Smn1<tm1Msd>/J	MGI:2183946	Smn1<tm1Msd>	MGI:109257
Smn1	B6.Cg-Tg(SMN2)46Tro Smn1<tm1Msd>/J	MGI:2183946	Smn1<tm1Msd>	MGI:109257
Smn1	B6;129-Smn1<tm2Mrph>/J	MGI:3794065	Smn1<tm2Mrph>	MGI:109257
Smn1	B6;129-Smn1<tm4(SMN2)Mrph>/J	MGI:3794200	Smn1<tm4(SMN2)Mrph>	MGI:109257
Smn1	B6;129-Smn1<tm5(Smn1/SMN2)Mrph>/J		Smn1	MGI:109257
Smn1	B6;129-Smn1<tm5(Smn1/SMN2)Mrph>/J	MGI:3794202	Smn1<tm5(Smn1/SMN2)Mrph>	MGI:109257
Smn1	B6;129-Smn1<tm6(SMN2)Mrph>/J	MGI:3846546	Smn1<tm6(SMN2)Mrph>	MGI:109257
Smn1	FVB.129(B6)-Smn1<tm1Jme>/J	MGI:2384151	Smn1<tm1Jme>	MGI:109257
Smn1	FVB.129(B6)-Smn1<tm4(SMN2)Mrph>/J	MGI:3794200	Smn1<tm4(SMN2)Mrph>	MGI:109257
Smn1	FVB.129(B6)-Smn1<tm5(Smn1/SMN2)Mrph>/J		Smn1	MGI:109257
Smn1	FVB.129(B6)-Smn1<tm5(Smn1/SMN2)Mrph>/J	MGI:3794202	Smn1<tm5(Smn1/SMN2)Mrph>	MGI:109257
Smn1	FVB.129P2-Smn1<tm1Msd>/J	MGI:2183946	Smn1<tm1Msd>	MGI:109257
Smn1	FVB.Cg-Grm7<Tg(SMN2)89Ahmb> Smn1<tm1Msd> Tg(ACTA1-SMN)69Ahmb/J	MGI:2183946	Smn1<tm1Msd>	MGI:109257
Smn1	FVB.Cg-Grm7<Tg(SMN2)89Ahmb> Smn1<tm1Msd> Tg(S100B-EGFP)1Wjt Tg(SMN2*delta7)4299Ahmb/J	MGI:2183946	Smn1<tm1Msd>	MGI:109257
Smn1	FVB.Cg-Grm7<Tg(SMN2)89Ahmb> Smn1<tm1Msd> Tg(SMN1*A2G)2023Ahmb/2J	MGI:2183946	Smn1<tm1Msd>	MGI:109257
Smn1	FVB.Cg-Grm7<Tg(SMN2)89Ahmb> Smn1<tm1Msd> Tg(SMN1*A2G)2023Ahmb/J	MGI:2183946	Smn1<tm1Msd>	MGI:109257
Smn1	FVB.Cg-Grm7<Tg(SMN2)89Ahmb> Smn1<tm1Msd> Tg(SMN2*A111G)588Ahmb/J	MGI:2183946	Smn1<tm1Msd>	MGI:109257
Smn1	FVB.Cg-Grm7<Tg(SMN2)89Ahmb> Smn1<tm1Msd> Tg(SMN2*A111G)591Ahmb/J	MGI:2183946	Smn1<tm1Msd>	MGI:109257
Smn1	FVB.Cg-Grm7<Tg(SMN2)89Ahmb> Smn1<tm1Msd> Tg(SMN2*delta7)4299Ahmb/2J	MGI:2183946	Smn1<tm1Msd>	MGI:109257
Smn1	FVB.Cg-Grm7<Tg(SMN2)89Ahmb> Smn1<tm1Msd> Tg(SMN2*delta7)4299Ahmb/J	MGI:2183946	Smn1<tm1Msd>	MGI:109257
Smn1	FVB.Cg-Grm7<Tg(SMN2)89Ahmb> Smn1<tm1Msd>/2J	MGI:2183946	Smn1<tm1Msd>	MGI:109257
Smn1	FVB.Cg-Grm7<Tg(SMN2)89Ahmb> Smn1<tm1Msd>/J	MGI:2183946	Smn1<tm1Msd>	MGI:109257
Smn1	FVB.Cg-Grm7<Tg(SMN2)89Ahmb> Smn1<tm1Msd>/Smn1<tm5(Smn1/SMN2)Mrph>/J		Smn1	MGI:109257
Smn1	FVB.Cg-Grm7<Tg(SMN2)89Ahmb> Smn1<tm1Msd>/Smn1<tm5(Smn1/SMN2)Mrph>/J	MGI:2183946	Smn1<tm1Msd>	MGI:109257
Smn1	FVB.Cg-Grm7<Tg(SMN2)89Ahmb> Smn1<tm1Msd>/Smn1<tm5(Smn1/SMN2)Mrph>/J	MGI:3794202	Smn1<tm5(Smn1/SMN2)Mrph>	MGI:109257
Smn1	FVB.Cg-Smn1<tm1Hung> Tg(SMN2)2Hung/J	MGI:2383990	Smn1<tm1Hung>	MGI:109257
Smn1	FVB.Cg-Smn1<tm1Msd> Tg(SMN2)566Ahmb/J	MGI:2183946	Smn1<tm1Msd>	MGI:109257
Smn1	FVB.Cg-Smn1<tm2Mrph>/J	MGI:3794065	Smn1<tm2Mrph>	MGI:109257
Smn1	FVB.Cg-Smn1<tm3(SMN2/Smn1)Mrph>/J	MGI:3794199	Smn1<tm3(SMN2/Smn1)Mrph>	MGI:109257
Smn1	FVB.Cg-Smn1<tm6(SMN2)Mrph>/J	MGI:3846546	Smn1<tm6(SMN2)Mrph>	MGI:109257
Smn1	FVB/N-Tg(149m19)M141Kunst/J		Smn1	MGI:109257
Smn1	FVB/N-Tg(149m19)M141Kunst/J	MGI:5288397	Tg(149m19)M141Kunst	MGI:109257
Smn1	STOCK Grm7<Tg(SMN2)89Ahmb> Smn1<tm1Msd> Tg(ACTA1-SMN)63Ahmb/J	MGI:2183946	Smn1<tm1Msd>	MGI:109257
Smn1	STOCK Grm7<Tg(SMN2)89Ahmb> Smn1<tm1Msd> Tg(H2-K1-tsA58)6Kio Tg(SMN2*delta7)4299Ahmb/J	MGI:2183946	Smn1<tm1Msd>	MGI:109257
Smn1	STOCK Grm7<Tg(SMN2)89Ahmb> Smn1<tm1Msd> Tg(Hlxb9-GFP)1Tmj/J	MGI:2183946	Smn1<tm1Msd>	MGI:109257
Smn1	STOCK Grm7<Tg(SMN2)89Ahmb> Smn1<tm1Msd> Tg(Prnp-SMN)92Ahmb/J	MGI:2183946	Smn1<tm1Msd>	MGI:109257
Smn1	STOCK Grm7<Tg(SMN2)89Ahmb> Smn1<tm1Msd> Tg(SMN1-SMN2*)16Cll/CllJ	MGI:2183946	Smn1<tm1Msd>	MGI:109257
Smn1	STOCK Grm7<Tg(SMN2)89Ahmb> Smn1<tm3(SMN2/Smn1)Mrph> Tg(CAG-cre/Esr1*)5Amc Tg(SMN2*delta7)4299Ahmb/J	MGI:3794199	Smn1<tm3(SMN2/Smn1)Mrph>	MGI:109257
Smn1	STOCK Grm7<Tg(SMN2)89Ahmb> Smn1<tm3(SMN2/Smn1)Mrph> Tg(SMN2*delta7)4299Ahmb/J	MGI:3794199	Smn1<tm3(SMN2/Smn1)Mrph>	MGI:109257
Smn1	STOCK Mnx1<tm4(cre)Tmj> Grm7<Tg(SMN2)89Ahmb> Smn1<tm1Msd> Tg(SMN2*delta7)4299Ahmb/J	MGI:2183946	Smn1<tm1Msd>	MGI:109257
Srsf1	B6;129S4-Srsf1<tm1Xdfu>/J	MGI:3530151	Srsf1<tm1Xdfu>	MGI:98283
Srsf2	B6;129S4-Srsf2<tm1Xdfu>/J	MGI:3036846	Srsf2<tm1Xdfu>	MGI:98284
Srsf2	B6J.B6NTac(SJL)-Srsf2<tm1.1Oaw>/J	MGI:5694699	Srsf2<tm1.1Oaw>	MGI:98284
Tardbp	B6(C3H)-Tardbp<m1H>/J	MGI:5575763	Tardbp<m1H>	MGI:2387629
Tardbp	B6;129P2-Tardbp<Gt(RRB030)Byg>/J	MGI:4126090	Tardbp<Gt(RRB030)Byg>	MGI:2387629
